# Supplementary material for: ARA: a flexible pipeline for automated exploration of NCBI SRA datasets
Source: Gigascience. 2023 Aug 17;12:giad067. doi: 10.1093/gigascience/giad067 (PMC10433097; doi:10.1093/gigascience/giad067)
Supplement: giad067_Supplemental_Figures_and_Tables [file giad067_supplemental_figures_and_tables.zip › Supplementary Table 1.xlsx]

## Sheet: Table1
SRA_Run_ID	RunType	Unique_reads_in_Sample	Total_reads_in_Sample	Unique_hits_in_Blast	Unique_hits_perc_in_Blast	Total_hits_in_Blast	Total_hits_perc_in_Blast	Blast_mapping_cutoff	Unique_hits_in_Bowtie2	Unique_hits_perc_in_Bowtie2	Total_hits_in_Bowtie2	Total_hits_perc_in_Bowtie2	Bowtie2_mapping_cutoff	SampleAccession	StudyAccession	StudyTitle
SRR8186977	SINGLE	180503	1719837	94600	52.4091	1483295	86.2463	PASS	102859	56.9846	1504833	87.4986	PASS	SRS4040857	SRP168590	tRNA sequencing
SRR8186974	SINGLE	157752	2899894	66986	42.4629	2391168	82.4571	PASS	74047	46.9389	2429895	83.7925	PASS	SRS4040857	SRP168590	tRNA sequencing
SRR8186975	SINGLE	317173	1712274	136006	42.8807	1201836	70.1895	PASS	146126	46.0714	1223282	71.442	PASS	SRS4040857	SRP168590	tRNA sequencing
SRR8186976	SINGLE	338997	2936854	117320	34.608	1945301	66.2376	PASS	128810	37.9974	1983780	67.5478	PASS	SRS4040857	SRP168590	tRNA sequencing
SRR8392720	PAIRED	52090	165450	3122	5.9935	21375	12.9193	PASS	5870	11.269	58361	35.2741	PASS	SRS4207582	SRP175159	Quantification of tRNA-derived fragments in Arabidopsis and rice
SRR8392719	PAIRED	38176	105691	2454	6.4281	13625	12.8914	PASS	4655	12.1935	36900	34.9131	PASS	SRS4207581	SRP175159	Quantification of tRNA-derived fragments in Arabidopsis and rice
SRR8392722	PAIRED	79167	357110	2722	3.4383	21997	6.1597	PASS	4783	6.0417	39490	11.0582	PASS	SRS4207584	SRP175159	Quantification of tRNA-derived fragments in Arabidopsis and rice
SRR8392721	PAIRED	62406	232785	2166	3.4708	14195	6.0979	PASS	3744	5.9994	24943	10.715	PASS	SRS4207583	SRP175159	Quantification of tRNA-derived fragments in Arabidopsis and rice
SRR11150213	PAIRED	5021527	22712915	45853	0.9131	1281368	5.6416	PASS	112859	2.2475	2332051	10.2675	PASS	SRS6201793	SRP250465	Alterations in the transcriptome and translatome profiles of Arabidopsis pollen germinated under heat stress
SRR8392716	PAIRED	168672	1083562	5597	3.3183	55884	5.1574	PASS	8559	5.0743	75779	6.9935	PASS	SRS4207578	SRP175159	Quantification of tRNA-derived fragments in Arabidopsis and rice
SRR8392715	PAIRED	137397	720507	4541	3.305	36605	5.0805	PASS	6829	4.9703	49268	6.838	PASS	SRS4207577	SRP175159	Quantification of tRNA-derived fragments in Arabidopsis and rice
SRR10423078	PAIRED	7709597	18530459	213494	2.7692	933907	5.0398	PASS	223756	2.9023	944469	5.0968	PASS	SRS5629321	SRP229348	Intronic long noncoding RNAs activate host gene expression by affecting histone modification in Arabidopsis (stranded-RNA-seq)
SRR10423079	PAIRED	7695819	18757379	189632	2.4641	825423	4.4005	PASS	198697	2.5819	834649	4.4497	PASS	SRS5629322	SRP229348	Intronic long noncoding RNAs activate host gene expression by affecting histone modification in Arabidopsis (stranded-RNA-seq)
SRR7882289	PAIRED	6674864	17717396	132348	1.9828	696291	3.93	PASS	153460	2.2991	722283	4.0767	PASS	SRS3806075	SRP127502	Genome-wide profilings of EDM2-mediated effects on H3K9me2 and transcripts in Arabidopsis thaliana
SRR7882288	PAIRED	5783139	16709065	117881	2.0384	625485	3.7434	PASS	136268	2.3563	647669	3.8762	PASS	SRS3806073	SRP127502	Genome-wide profilings of EDM2-mediated effects on H3K9me2 and transcripts in Arabidopsis thaliana
SRR7882291	PAIRED	6530110	17914668	122071	1.8694	671258	3.747	PASS	140955	2.1585	694205	3.8751	PASS	SRS3806077	SRP127502	Genome-wide profilings of EDM2-mediated effects on H3K9me2 and transcripts in Arabidopsis thaliana
SRR10883953	PAIRED	6956592	17563742	140140	2.0145	642648	3.6589	PASS	149946	2.1555	656209	3.7362	PASS	SRS5990361	SRP241907	Molecular mechanisms of Enterobacter sp. SA187 induced thermotolerance in Arabidopsis thaliana
SRR12045682	PAIRED	3858178	8807712	69272	1.7955	293179	3.3287	PASS	71525	1.8539	294938	3.3486	PASS	SRS6866339	SRP267864	The function of intragenic tRNA R-loop
SRR11150210	PAIRED	7996646	26173844	33328	0.4168	538948	2.0591	PASS	69260	0.8661	865354	3.3062	PASS	SRS6201790	SRP250465	Alterations in the transcriptome and translatome profiles of Arabidopsis pollen germinated under heat stress
SRR10883951	PAIRED	6247400	14634237	109068	1.7458	452912	3.0949	PASS	116839	1.8702	463312	3.1659	PASS	SRS5990357	SRP241907	Molecular mechanisms of Enterobacter sp. SA187 induced thermotolerance in Arabidopsis thaliana
SRR3195360	SINGLE	3072311	9590639	922	0.03	995	0.0104	FAIL	2528	0.0823	297257	3.0994	PASS	SRS1295579	SRP070055	Arabidopsis thaliana strain:CS6000 Transcriptome or Gene expression
SRR12045683	PAIRED	3860457	8806516	65678	1.7013	267639	3.0391	PASS	67556	1.7499	269045	3.0551	PASS	SRS6866340	SRP267864	The function of intragenic tRNA R-loop
SRR5956436	PAIRED	5705890	17983437	69170	1.2123	536992	2.986	PASS	71059	1.2454	536346	2.9824	PASS	SRS2449793	SRP115958	Plant abiotic stress tolerance conferred by the desert endophytic bacterium Enterobacter sp. SA187 is mediated through enhanced ethylene signalling
SRR5480329	PAIRED	30687471	69337397	47541	0.1549	60025	0.0866	FAIL	99723	0.325	2008970	2.8974	PASS	SRS2148719	SRP100428	Spatially resolved transcriptomics in plants
SRR12045679	PAIRED	3662244	9440317	68618	1.8737	266801	2.8262	PASS	71058	1.9403	268788	2.8472	PASS	SRS6866336	SRP267864	The function of intragenic tRNA R-loop
SRR12045678	PAIRED	3722197	9606994	66856	1.7961	267995	2.7896	PASS	69315	1.8622	269923	2.8097	PASS	SRS6866335	SRP267864	The function of intragenic tRNA R-loop
SRR3050623	SINGLE	3871088	9835492	63700	1.6455	256243	2.6053	PASS	68023	1.7572	261230	2.656	PASS	SRS1220785	SRP067733	Expression data for WT(Col0) and double mutants for AtTric1 (At3g49560) and AtTric2 (At5g24650) in Arabidopsis
SRR12045680	PAIRED	3394758	8519572	55078	1.6224	220257	2.5853	PASS	56840	1.6743	221667	2.6019	PASS	SRS6866337	SRP267864	The function of intragenic tRNA R-loop
SRR12045681	PAIRED	3727470	9470365	61866	1.6597	243413	2.5703	PASS	64108	1.7199	245216	2.5893	PASS	SRS6866338	SRP267864	The function of intragenic tRNA R-loop
SRR5480328	PAIRED	29628281	68683857	59676	0.2014	74999	0.1092	FAIL	107106	0.3615	1759220	2.5613	PASS	SRS2148718	SRP100428	Spatially resolved transcriptomics in plants
SRR11150214	PAIRED	6235421	25665465	30918	0.4958	440096	1.7147	PASS	60519	0.9706	655057	2.5523	PASS	SRS6201794	SRP250465	Alterations in the transcriptome and translatome profiles of Arabidopsis pollen germinated under heat stress
SRR5480330	PAIRED	25701669	66428772	57651	0.2243	79479	0.1196	FAIL	98534	0.3834	1684865	2.5363	PASS	SRS2148720	SRP100428	Spatially resolved transcriptomics in plants
SRR11150212	PAIRED	5752620	27442121	27479	0.4777	440484	1.6051	PASS	55793	0.9699	669045	2.438	PASS	SRS6201792	SRP250465	Alterations in the transcriptome and translatome profiles of Arabidopsis pollen germinated under heat stress
SRR11784208	PAIRED	6012125	24459013	87491	1.4552	579972	2.3712	PASS	93989	1.5633	587102	2.4004	PASS	SRS6655528	SRP261433	RNA-seq from leaves of Arabidopsis thaliana wild-type and 18 mutants
SRR11784209	PAIRED	6252980	23662322	93935	1.5022	557603	2.3565	PASS	100544	1.6079	564689	2.3864	PASS	SRS6655527	SRP261433	RNA-seq from leaves of Arabidopsis thaliana wild-type and 18 mutants
SRR11784252	PAIRED	5490151	20920738	74624	1.3592	485475	2.3205	PASS	80004	1.4572	490613	2.3451	PASS	SRS6655488	SRP261433	RNA-seq from leaves of Arabidopsis thaliana wild-type and 18 mutants
ERR3489933	PAIRED	7500899	23845681	105020	1.4001	455095	1.9085	PASS	110178	1.4689	522348	2.1905	PASS	ERS3542684	ERP115501	Nanopore Direct RNA Sequencing Maps the Arabidopsis m6A Epitranscriptome
ERR1811901	PAIRED	6605857	17732337	98010	1.4837	321398	1.8125	PASS	105788	1.6014	378425	2.1341	PASS	ERS1513663	ERP021226	Arabidopsis RNA-Seq Differential Gene Expression profiling
ERR1811897	PAIRED	8248689	24831260	113917	1.381	466544	1.8789	PASS	122348	1.4832	519197	2.0909	PASS	ERS1513659	ERP021226	Arabidopsis RNA-Seq Differential Gene Expression profiling
ERR3489930	PAIRED	8248689	24831260	113917	1.381	466544	1.8789	PASS	122348	1.4832	519197	2.0909	PASS	ERS3542681	ERP115501	Nanopore Direct RNA Sequencing Maps the Arabidopsis m6A Epitranscriptome
ERR1811889	PAIRED	6073316	18639386	63633	1.0477	341680	1.8331	PASS	68079	1.121	388073	2.082	PASS	ERS1513651	ERP021226	Arabidopsis RNA-Seq Differential Gene Expression profiling
ERR3489928	PAIRED	6970108	23248938	87736	1.2587	408968	1.7591	PASS	92002	1.32	481394	2.0706	PASS	ERS3542679	ERP115501	Nanopore Direct RNA Sequencing Maps the Arabidopsis m6A Epitranscriptome
ERR1811895	PAIRED	6970108	23248938	87736	1.2587	408968	1.7591	PASS	92004	1.32	481359	2.0705	PASS	ERS1513657	ERP021226	Arabidopsis RNA-Seq Differential Gene Expression profiling
SRR11150209	PAIRED	7118185	23356351	26094	0.3666	297723	1.2747	PASS	56688	0.7964	482377	2.0653	PASS	SRS6201789	SRP250465	Alterations in the transcriptome and translatome profiles of Arabidopsis pollen germinated under heat stress
SRR7518768	PAIRED	5361169	16163042	101601	1.8951	330989	2.0478	PASS	105377	1.9656	333558	2.0637	PASS	SRS3545111	SRP153372	Arabidopsis spliceosome factor SmD3-b modulates immunity to Pseudomonas syringae infection
SRR13483037	PAIRED	9070388	16707199	101658	1.1208	368008	2.2027	PASS	84624	0.933	338211	2.0243	PASS	SRS8074862	SRP302356	MBD5 and MBD6 couple DNA methylation to gene silencing through the J-domain protein SILENZIO
SRR13483034	PAIRED	8949469	16653947	96716	1.0807	359953	2.1614	PASS	81735	0.9133	332481	1.9964	PASS	SRS8074859	SRP302356	MBD5 and MBD6 couple DNA methylation to gene silencing through the J-domain protein SILENZIO
SRR7216024	PAIRED	3190442	9371488	56670	1.7762	184639	1.9702	PASS	57959	1.8166	185246	1.9767	PASS	SRS3337573	SRP148906	Arabidopsis TRM5 encodes a nuclear-localised tRNA guanine-N1-methyltransferase and is important for plant growth
ERR1811890	PAIRED	6145923	18914757	63372	1.0311	328586	1.7372	PASS	68137	1.1087	357496	1.89	PASS	ERS1513652	ERP021226	Arabidopsis RNA-Seq Differential Gene Expression profiling
SRR7518771	PAIRED	5719353	18519597	95488	1.6696	344213	1.8586	PASS	99668	1.7426	346902	1.8732	PASS	SRS3545121	SRP153372	Arabidopsis spliceosome factor SmD3-b modulates immunity to Pseudomonas syringae infection
ERR1665218	PAIRED	5349485	17762352	52755	0.9862	289896	1.6321	PASS	55084	1.0297	322062	1.8132	PASS	ERS1374323	ERP017398	Direct RNA Sequencing of polyadenylated RNA & high-depth Illumina strand-specific, short read RNA-seq of a stably RNAi-silenced nuclear 5'-3' exonuclease XRN3 mutant line in Arabidopsis thaliana
SRR11784248	PAIRED	5197973	18718881	57343	1.1032	328886	1.757	PASS	61636	1.1858	332716	1.7774	PASS	SRS6655492	SRP261433	RNA-seq from leaves of Arabidopsis thaliana wild-type and 18 mutants
ERR3489932	PAIRED	7233806	23756002	87759	1.2132	361647	1.5223	PASS	92038	1.2723	416606	1.7537	PASS	ERS3542683	ERP115501	Nanopore Direct RNA Sequencing Maps the Arabidopsis m6A Epitranscriptome
ERR3489935	PAIRED	7053200	23729168	79523	1.1275	318449	1.342	PASS	83308	1.1811	401280	1.6911	PASS	ERS3542686	ERP115501	Nanopore Direct RNA Sequencing Maps the Arabidopsis m6A Epitranscriptome
SRR7216033	PAIRED	4884363	13005610	60521	1.2391	199254	1.5321	PASS	62207	1.2736	199987	1.5377	PASS	SRS3337578	SRP148906	Arabidopsis TRM5 encodes a nuclear-localised tRNA guanine-N1-methyltransferase and is important for plant growth
ERR2245580	PAIRED	10680649	42232237	173056	1.6203	631765	1.4959	PASS	176860	1.6559	635416	1.5046	PASS	ERS2087225	ERP106238	PORCUPINE (PCP) regulates development in response to temperature variations through alternative splicing in Arabidopsis
SRR11279592	PAIRED	6526919	26092767	62298	0.9545	361508	1.3855	PASS	66845	1.0241	365124	1.3993	PASS	SRS6295511	SRP187769	RNA-seq of Arabidopsis thaliana organs and seedlings
ERR2245582	PAIRED	9727516	39900077	116201	1.1946	385968	0.9673	FAIL	118238	1.2155	387661	0.9716	FAIL	ERS2087227	ERP106238	PORCUPINE (PCP) regulates development in response to temperature variations through alternative splicing in Arabidopsis
SRR8368651	PAIRED	2622646	16867722	52310	1.9946	148626	0.8811	FAIL	52949	2.0189	149585	0.8868	FAIL	SRS4186094	SRP174413	A large-scale circular RNA profiling reveals universal molecular mechanisms responsive to drought stress in maize and Arabidopsis
SRR9099098	PAIRED	3432974	17248108	44482	1.2957	145606	0.8442	FAIL	48406	1.41	151561	0.8787	FAIL	SRS4797018	SRP199045	SERRATE recruits the NEXT complex to control the levels of miRNA precursors in Arabidopsis
ERR1811898	PAIRED	5211373	17896039	41947	0.8049	132345	0.7395	FAIL	44324	0.8505	156502	0.8745	FAIL	ERS1513660	ERP021226	Arabidopsis RNA-Seq Differential Gene Expression profiling
SRR9099094	PAIRED	4224501	21524633	47419	1.1225	146742	0.6817	FAIL	51821	1.2267	152451	0.7083	FAIL	SRS4797014	SRP199045	SERRATE recruits the NEXT complex to control the levels of miRNA precursors in Arabidopsis
ERR1811891	PAIRED	3249509	17123184	24310	0.7481	89164	0.5207	FAIL	25479	0.7841	91854	0.5364	FAIL	ERS1513653	ERP021226	Arabidopsis RNA-Seq Differential Gene Expression profiling
SRR8206656	PAIRED	17783530	27919461	5019	0.0282	10244	0.0367	FAIL	10461	0.0588	143161	0.5128	FAIL	SRS4057435	SRP169576	High-throughput single-cell transcriptome profiling of plant cell types
SRR9099093	PAIRED	4489462	26807921	39492	0.8797	124329	0.4638	FAIL	43019	0.9582	129272	0.4822	FAIL	SRS4797013	SRP199045	SERRATE recruits the NEXT complex to control the levels of miRNA precursors in Arabidopsis
SRR9099097	PAIRED	3436975	15179046	28420	0.8269	66662	0.4392	FAIL	31626	0.9202	70649	0.4654	FAIL	SRS4797017	SRP199045	SERRATE recruits the NEXT complex to control the levels of miRNA precursors in Arabidopsis
SRR9099096	PAIRED	3709759	20960869	25723	0.6934	74174	0.3539	FAIL	28064	0.7565	77707	0.3707	FAIL	SRS4797016	SRP199045	SERRATE recruits the NEXT complex to control the levels of miRNA precursors in Arabidopsis
SRR3664421	PAIRED	11316332	14905932	9467	0.0837	10198	0.0684	FAIL	13778	0.1218	44538	0.2988	FAIL	SRS1501839	SRP076525	Arabidopsis thaliana cultivar:col-0 Raw sequence reads
SRR3664422	PAIRED	10961857	14049814	7723	0.0705	8038	0.0572	FAIL	12383	0.113	38860	0.2766	FAIL	SRS1501840	SRP076525	Arabidopsis thaliana cultivar:col-0 Raw sequence reads
SRR3664427	PAIRED	11013182	14399235	13920	0.1264	15663	0.1088	FAIL	17471	0.1586	39176	0.2721	FAIL	SRS1501845	SRP076525	Arabidopsis thaliana cultivar:col-0 Raw sequence reads
SRR1190492	PAIRED	9190462	17413513	21005	0.2286	45235	0.2598	FAIL	22396	0.2437	46833	0.2689	FAIL	SRS570917	SRP040080	Transcriptome profiling of siliques at 4 developmental stages in Arabidopsis
SRR546149	SINGLE	1190908	8371399	3442	0.289	19753	0.236	FAIL	3979	0.3341	21423	0.2559	FAIL	SRS359010	SRP014970	Functional analysis of Arabidopsis ARGONAUTE1 using a slicer-defective mutant: Transcript immunoprecipitation
SRR18299796	PAIRED	26566521	33929572	7889	0.0297	12071	0.0356	FAIL	9893	0.0372	82075	0.2419	FAIL	SRS12244468	SRP363581	An environmentally-responsive transcriptional state modulates cell identities during root development
SRR3664433	PAIRED	11506839	15155345	11760	0.1022	12404	0.0818	FAIL	15377	0.1336	36323	0.2397	FAIL	SRS1501851	SRP076525	Arabidopsis thaliana cultivar:col-0 Raw sequence reads
SRR18299806	PAIRED	8749846	9352762	2281	0.0261	2414	0.0258	FAIL	3369	0.0385	21750	0.2326	FAIL	SRS12244460	SRP363581	An environmentally-responsive transcriptional state modulates cell identities during root development
SRR14297426	PAIRED	19816675	33087549	25001	0.1262	63099	0.1907	FAIL	24259	0.1224	76409	0.2309	FAIL	SRS8750577	SRP315800	Arabidopsis shoot apex single-cell transcriptomes
SRR14297427	PAIRED	64597765	124155568	83251	0.1289	240369	0.1936	FAIL	79638	0.1233	271844	0.219	FAIL	SRS8750578	SRP315800	Arabidopsis shoot apex single-cell transcriptomes
SRR12008191	PAIRED	307916	11454823	1452	0.4716	8848	0.0772	FAIL	1962	0.6372	24408	0.2131	FAIL	SRS6836081	SRP267192	replicates treated with Zeocin drug SRS6836081 PRJNA639293 SRP267192 tRNA ADENOSINE DEAMINASE 3 is required for telomere maintenance in Arabidopsis thaliana
SRR7186650	PAIRED	15101526	19705170	12588	0.0834	17002	0.0863	FAIL	13954	0.0924	40578	0.2059	FAIL	SRS3319357	PRJNA471967	SRP148488 Arabidopsis thaliana Transcriptome or Gene expression
SRR933556	SINGLE	2066185	8800197	4085	0.1977	16871	0.1917	FAIL	4623	0.2237	17756	0.2018	FAIL	SRS456842	SRP027216	In vivo genome-wide profiling of RNA secondary structure reveals novel regulatory features
SRR786985	SINGLE	3515423	13528949	2930	0.0833	12103	0.0895	FAIL	8420	0.2395	27042	0.1999	FAIL	SRS402869	SRP019801	Genome-wide high-throughput small RNA sequence analysis of B. cinerea-infected Arabidopsis rosette leaves
SRR2000035	PAIRED	13224100	30870241	22018	0.1665	59165	0.1917	FAIL	21479	0.1624	57175	0.1852	FAIL	SRS923859	SRP057725	Arabidopsis thaliana strain:columbia Raw sequence reads
SRR18299795	PAIRED	22749369	28021421	5668	0.0249	8364	0.0298	FAIL	7331	0.0322	49247	0.1757	FAIL	SRS12244469	SRP363581	An environmentally-responsive transcriptional state modulates cell identities during root development
SRR13128992	PAIRED	612992	2054336	2238	0.3651	3515	0.1711	FAIL	2274	0.371	3572	0.1739	FAIL	SRS7766762	SRP293884	SPAAC-NAD-seq, a sensitive and accurate method to profile NAD+-capped transcripts
SRR786986	SINGLE	4728297	16517936	3215	0.068	22415	0.1357	FAIL	8164	0.1727	28450	0.1722	FAIL	SRS402870	SRP019801	Genome-wide high-throughput small RNA sequence analysis of B. cinerea-infected Arabidopsis rosette leaves
SRR5809682	PAIRED	27065787	47905913	16743	0.0619	26551	0.0554	FAIL	21892	0.0809	79560	0.1661	FAIL	SRS2340169	SRP111307	Arabidopsis thaliana Raw sequence reads
SRR12008193	PAIRED	311752	10869261	1150	0.3689	7035	0.0647	FAIL	1571	0.5039	17747	0.1633	FAIL	SRS6836079	SRP267192	replicates SRS6836079 PRJNA639293 SRP267192 tRNA ADENOSINE DEAMINASE 3 is required for telomere maintenance in Arabidopsis thaliana
SRR5344018	PAIRED	20435190	33130375	30438	0.1489	47649	0.1438	FAIL	31670	0.155	52538	0.1586	FAIL	SRS2048268	PRJNA379206	SRP101909 Studies of A. thaliana SR proteins
SRR11359437	PAIRED	40575402	84229025	22934	0.0565	119508	0.1419	FAIL	25071	0.0618	133378	0.1584	FAIL	SRS6346970	SRP253497	Single-Cell RNA-seq analysis of cell lineages in De Novo Root Regeneration
SRR5344019	PAIRED	22766794	32166815	34892	0.1533	46786	0.1454	FAIL	35711	0.1569	50156	0.1559	FAIL	SRS2048268	PRJNA379206	SRP101909 Studies of A. thaliana SR proteins
SRR12922148	PAIRED	10255858	19504777	13960	0.1361	26863	0.1377	FAIL	15159	0.1478	30218	0.1549	FAIL	SRS7606596	SRP289447	Arabidopsis MORC proteins function in the efficient establishment of RNA directed DNA methylation
SRR5344023	PAIRED	18794817	31092509	27168	0.1446	44198	0.1421	FAIL	28280	0.1505	47896	0.154	FAIL	SRS2048269	PRJNA379206	SRP101909 Studies of A. thaliana SR proteins
SRR5344030	PAIRED	18876823	28814961	28256	0.1497	40528	0.1406	FAIL	29241	0.1549	43882	0.1523	FAIL	SRS2048271	PRJNA379206	SRP101909 Studies of A. thaliana SR proteins
SRR2094248	SINGLE	4314099	15483191	19388	0.4494	22582	0.1458	FAIL	19151	0.4439	23512	0.1519	FAIL	SRS985872	SRP060562	Arabidopsis thaliana Raw sequence reads
SRR1610482	SINGLE	9033583	22076958	7592	0.084	29596	0.1341	FAIL	8552	0.0947	33507	0.1518	FAIL	SRS720139	SRP021196	RNA-Seq of single cells from the Arabidopsis root
SRR18299797	PAIRED	29524465	36007890	7686	0.026	11090	0.0308	FAIL	10273	0.0348	54297	0.1508	FAIL	SRS12244470	SRP363581	An environmentally-responsive transcriptional state modulates cell identities during root development
SRR1039916	SINGLE	5630402	9225199	7638	0.1357	12928	0.1401	FAIL	8287	0.1472	13846	0.1501	FAIL	SRS508918	SRP033371	Natural epigenetic polymorphisms lead to intraspecific variation in Arabidopsis gene imprinting: allele specific mRNA-seq expression profiling in Arabidopsis thaliana Col, Ler, and Cvi parental and reciprocal F1 hybrid embryo and endosperm
SRR5344022	PAIRED	23252083	38009227	31750	0.1365	51121	0.1345	FAIL	32942	0.1417	54391	0.1431	FAIL	SRS2048269	PRJNA379206	Studies of A. thaliana SR proteins
SRR5344024	PAIRED	17348277	28489444	23734	0.1368	36622	0.1285	FAIL	24711	0.1424	40523	0.1422	FAIL	SRS2048269	PRJNA379206	Studies of A. thaliana SR proteins
SRR5344031	PAIRED	21916385	34980526	29789	0.1359	44110	0.1261	FAIL	31010	0.1415	49080	0.1403	FAIL	SRS2048271	PRJNA379206	Studies of A. thaliana SR proteins

## Sheet: new-sample-set (sorted)
SRA_Run_ID	Sample Unique_reads	Unique_hits_in_Blast	Unique_hits_perc_in_Blast	Total_reads_in_Sample	Total_hits_in_Blast	Total_hits_perc_in_Blast	Blast_mapping_cutoff	Unique_reads_in_Sample	Unique_hits_in_Bowtie2	Unique_hits_perc_in_Bowtie2	Total_reads_in_Sample	Total_hits_in_Bowtie2	Bowtie2 total hits %	Bowtie2_mapping_cutoff
SRR10423078	7709597	213494	2.7692	18530459	933907	5.0398		7709597	223756	2.9023	18530459	944469	5.0968
SRR10423079	7695819	189632	2.4641	18757379	825423	4.4005		7695819	198697	2.5819	18757379	834649	4.4497
SRR7882289	6674864	132348	1.9828	17717396	696291	3.93		6674864	153460	2.2991	17717396	722283	4.0767
SRR7882288	5783139	117881	2.0384	16709065	625485	3.7434		5783139	136268	2.3563	16709065	647669	3.8762
SRR7882291	6530110	122071	1.8694	17914668	671258	3.747		6530110	140955	2.1585	17914668	694205	3.8751
SRR10883953	6956592	140140	2.0145	17563742	642648	3.6589		6956592	149946	2.1555	17563742	656209	3.7362
SRR3195360	3072311	922	0.03	9590639	995	0.0104		3072311	2528	0.0823	9590639	297257	3.0994
SRR5956436	5705890	69170	1.2123	17983437	536992	2.986		5705890	71059	1.2454	17983437	536346	2.9824
SRR5480329	30687471	47541	0.1549	69337397	60025	0.0866		30687471	99723	0.325	69337397	2008970	2.8974
SRR3050623	3871088	63700	1.6455	9835492	256243	2.6053		3871088	68023	1.7572	9835492	261230	2.656
SRR5480328	29628281	59676	0.2014	68683857	74999	0.1092		29628281	107106	0.3615	68683857	1759220	2.5613
SRR5480330	25701669	57651	0.2243	66428772	79479	0.1196		25701669	98534	0.3834	66428772	1684865	2.5363
ERR1811901	6605857	98010	1.4837	17732337	321398	1.8125		6605857	105788	1.6014	17732337	378425	2.1341
ERR1811889	6073316	63633	1.0477	18639386	341680	1.8331		6073316	68079	1.121	18639386	388073	2.082
SRR13483037	9070388	101658	1.1208	16707199	368008	2.2027		9070388	84624	0.933	16707199	338211	2.0243
SRR13483034	8949469	96716	1.0807	16653947	359953	2.1614		8949469	81735	0.9133	16653947	332481	1.9964
ERR1811890	6145923	63372	1.0311	18914757	328586	1.7372		6145923	68137	1.1087	18914757	357496	1.89
ERR1665218	5349485	52755	0.9862	17762352	289896	1.6321		5349485	55084	1.0297	17762352	322062	1.8132
SRR11784248	5197973	57343	1.1032	18718881	328886	1.757		5197973	61636	1.1858	18718881	332716	1.7774
ERR2245580	10680649	173056	1.6203	42232237	631765	1.4959		10680649	176860	1.6559	42232237	635416	1.5046
ERR2245582	9727516	116201	1.1946	39900077	385968	0.9673		9727516	118238	1.2155	39900077	387661	0.9716
SRR8368651	2622646	52310	1.9946	16867722	148626	0.8811		2622646	52949	2.0189	16867722	149585	0.8868
SRR9099098	3432974	44482	1.2957	17248108	145606	0.8442		3432974	48406	1.41	17248108	151561	0.8787
ERR1811898	5211373	41947	0.8049	17896039	132345	0.7395		5211373	44324	0.8505	17896039	156502	0.8745
ERR1811891	3249509	24310	0.7481	17123184	89164	0.5207		3249509	25479	0.7841	17123184	91854	0.5364
SRR8206656	17783530	5019	0.0282	27919461	10244	0.0367		17783530	10461	0.0588	27919461	143161	0.5128
SRR3664421	11316332	9467	0.0837	14905932	10198	0.0684		11316332	13778	0.1218	14905932	44538	0.2988
SRR3664422	10961857	7723	0.0705	14049814	8038	0.0572		10961857	12383	0.113	14049814	38860	0.2766
SRR3664427	11013182	13920	0.1264	14399235	15663	0.1088		11013182	17471	0.1586	14399235	39176	0.2721
SRR1190492	9190462	21005	0.2286	17413513	45235	0.2598		9190462	22396	0.2437	17413513	46833	0.2689
SRR546149	1190908	3442	0.289	8371399	19753	0.236		1190908	3979	0.3341	8371399	21423	0.2559
SRR18299796	26566521	7889	0.0297	33929572	12071	0.0356		26566521	9893	0.0372	33929572	82075	0.2419
SRR3664433	11506839	11760	0.1022	15155345	12404	0.0818		11506839	15377	0.1336	15155345	36323	0.2397
SRR18299806	8749846	2281	0.0261	9352762	2414	0.0258		8749846	3369	0.0385	9352762	21750	0.2326
SRR14297427	64597765	83251	0.1289	124155568	240369	0.1936		64597765	79638	0.1233	124155568	271844	0.219
SRR933556	2066185	4085	0.1977	8800197	16871	0.1917		2066185	4623	0.2237	8800197	17756	0.2018
SRR786985	3515423	2930	0.0833	13528949	12103	0.0895		3515423	8420	0.2395	13528949	27042	0.1999
SRR786986	4728297	3215	0.068	16517936	22415	0.1357		4728297	8164	0.1727	16517936	28450	0.1722
SRR5809682	27065787	16743	0.0619	47905913	26551	0.0554		27065787	21892	0.0809	47905913	79560	0.1661
SRR5344018	20435190	30438	0.1489	33130375	47649	0.1438		20435190	31670	0.155	33130375	52538	0.1586
SRR11359437	40575402	22934	0.0565	84229025	119508	0.1419		40575402	25071	0.0618	84229025	133378	0.1584
SRR12922148	10255858	13960	0.1361	19504777	26863	0.1377		10255858	15159	0.1478	19504777	30218	0.1549
SRR2094248	4314099	19388	0.4494	15483191	22582	0.1458		4314099	19151	0.4439	15483191	23512	0.1519
SRR1610482	9033583	7592	0.084	22076958	29596	0.1341		9033583	8552	0.0947	22076958	33507	0.1518
SRR18299797	29524465	7686	0.026	36007890	11090	0.0308		29524465	10273	0.0348	36007890	54297	0.1508
SRR1039916	5630402	7638	0.1357	9225199	12928	0.1401		5630402	8287	0.1472	9225199	13846	0.1501
SRR5344022	23252083	31750	0.1365	38009227	51121	0.1345		23252083	32942	0.1417	38009227	54391	0.1431
SRR5344031	21916385	29789	0.1359	34980526	44110	0.1261		21916385	31010	0.1415	34980526	49080	0.1403
SRR5344034	18461767	25254	0.1368	33707496	42448	0.1259		18461767	26260	0.1422	33707496	45371	0.1346
SRR5344026	19747080	26694	0.1352	33332262	41302	0.1239		19747080	27575	0.1396	33332262	44592	0.1338
SRR5344035	22318664	27252	0.1221	37693941	41754	0.1108		22318664	28744	0.1288	37693941	48158	0.1278
SRR5344032	24711399	30154	0.122	38720074	42006	0.1085		24711399	31644	0.1281	38720074	49328	0.1274
SRR5344028	27737693	33740	0.1216	38472854	41936	0.109		27737693	34710	0.1251	38472854	47043	0.1223
SRR5344027	20580189	25260	0.1227	34927893	38316	0.1097		20580189	26225	0.1274	34927893	41526	0.1189
SRR18186374	4037483	4021	0.0996	7931001	7034	0.0887		4037483	4931	0.1221	7931001	9402	0.1185
SRR1610488	4807388	3690	0.0768	9344760	6048	0.0647		4807388	4281	0.0891	9344760	10025	0.1073
SRR2000036	16991304	18570	0.1093	33902629	37938	0.1119		16991304	17997	0.1059	33902629	35843	0.1057
SRR1610478	5149887	3200	0.0621	8913950	5283	0.0593		5149887	3917	0.0761	8913950	9070	0.1018
ERR9081499	8111492	8235	0.1015	15737372	13191	0.0838		8111492	8638	0.1065	15737372	15698	0.0997
ERR9081512	8620631	8614	0.0999	16870931	14501	0.086		8620631	9051	0.105	16870931	16649	0.0987
ERR9081505	9984292	9044	0.0906	19301141	14299	0.0741		9984292	9621	0.0964	19301141	18317	0.0949
SRR1283943	9154490	8456	0.0924	16206717	12946	0.0799		9154490	9473	0.1035	16206717	15130	0.0934
SRR4249998	5252978	4554	0.0867	8845912	8131	0.0919		5252978	4669	0.0889	8845912	8161	0.0923
SRR15832789	5252978	4554	0.0867	8845912	8131	0.0919		5252978	4669	0.0889	8845912	8161	0.0923
ERR9081477	8811115	8155	0.0926	17025773	13251	0.0778		8811115	8597	0.0976	17025773	15510	0.0911
SRR2088048	5867452	5453	0.0929	8714820	7092	0.0814		5867452	5612	0.0956	8714820	7279	0.0835
SRR5440841	12686868	10208	0.0805	17390647	12033	0.0692		12686868	11083	0.0874	17390647	14293	0.0822
ERR9081497	9149268	7762	0.0848	18340726	12430	0.0678		9149268	8222	0.0899	18340726	14963	0.0816
ERR9081476	10058909	8300	0.0825	19590306	13236	0.0676		10058909	8739	0.0869	19590306	15397	0.0786
ERR9081475	10037182	8254	0.0822	19088538	12896	0.0676		10037182	8747	0.0871	19088538	14790	0.0775
SRR18299799	33487676	8763	0.0262	56675637	31998	0.0565		33487676	10396	0.031	56675637	43615	0.077
SRR1039929	8596983	6184	0.0719	17393007	11200	0.0644		8596983	7324	0.0852	17393007	13358	0.0768
SRR3309310	10241769	5032	0.0491	16559770	7716	0.0466		10241769	6518	0.0636	16559770	12037	0.0727
SRR4293702	5479676	4487	0.0819	7870961	5308	0.0674		5479676	4772	0.0871	7870961	5713	0.0726
SRR18430931	8904571	6346	0.0713	18753438	13481	0.0719		8904571	6360	0.0714	18753438	13489	0.0719
SRR2088046	6042073	4809	0.0796	8942949	6184	0.0691		6042073	4986	0.0825	8942949	6409	0.0717
ERR9081513	9271613	6525	0.0704	17780316	9493	0.0534		9271613	6997	0.0755	17780316	12554	0.0706
SRR2088049	5720672	4584	0.0801	8748735	5920	0.0677		5720672	4780	0.0836	8748735	6135	0.0701
SRR7786282	11014590	4806	0.0436	15738546	6191	0.0393		11014590	5920	0.0537	15738546	10856	0.069
SRR18299802	42976339	10062	0.0234	74717735	39060	0.0523		42976339	11738	0.0273	74717735	50188	0.0672
SRR5227414	4601898	3475	0.0755	7785989	4840	0.0622		4601898	3840	0.0834	7785989	5221	0.0671
SRR18299800	21731443	5697	0.0262	34535458	17255	0.05		21731443	6566	0.0302	34535458	23010	0.0666
SRR1781772	11149410	7478	0.0671	17991373	11645	0.0647		11149410	7823	0.0702	17991373	11599	0.0645
SRR13962360	19370863	10932	0.0564	37437520	17762	0.0474		19370863	12737	0.0658	37437520	23849	0.0637
ERR9081489	9599513	5806	0.0605	17210366	7953	0.0462		9599513	6370	0.0664	17210366	10898	0.0633
SRR18430918	8943184	5856	0.0655	17424444	11129	0.0639		8943184	5803	0.0649	17424444	11015	0.0632
SRR2088051	5603592	3763	0.0672	7839601	4661	0.0595		5603592	3988	0.0712	7839601	4913	0.0627
SRR1283944	9482978	5131	0.0541	14993500	6914	0.0461		9482978	6162	0.065	14993500	9365	0.0625
ERR3421306	3842054	3677	0.0957	9860775	5537	0.0562		3842054	3928	0.1022	9860775	6152	0.0624
SRR505743	13126064	7994	0.0609	20118843	11551	0.0574		13126064	8887	0.0677	20118843	12428	0.0618
ERR9081486	9391156	6007	0.064	17322849	8423	0.0486		9391156	6391	0.0681	17322849	10550	0.0609
SRR4293717	10587273	6300	0.0595	20315683	11289	0.0556		10587273	6695	0.0632	20315683	12321	0.0606
SRR2088047	5734354	4001	0.0698	8711097	5100	0.0585		5734354	4161	0.0726	8711097	5272	0.0605
SRR16025757	11688110	3213	0.0275	14167407	5029	0.0355		11688110	3881	0.0332	14167407	8556	0.0604
SRR13962359	20280157	10950	0.054	37406857	17136	0.0458		20280157	12517	0.0617	37406857	22406	0.0599
SRR7786276	12793581	4952	0.0387	16263164	5534	0.034		12793581	6309	0.0493	16263164	9718	0.0598
SRR2088054	5732545	3983	0.0695	8653968	5027	0.0581		5732545	4116	0.0718	8653968	5148	0.0595
SRR18299805	27816834	6230	0.0224	45080028	19345	0.0429		27816834	7295	0.0262	45080028	26122	0.0579
SRR4293719	5733030	3510	0.0612	8468180	4396	0.0519		5733030	3786	0.066	8468180	4842	0.0572
SRR1061364	21034765	10979	0.0522	38134450	20802	0.0545		21034765	11725	0.0557	38134450	21655	0.0568
SRR3309307	9621741	4571	0.0475	15603727	6266	0.0402		9621741	5739	0.0596	15603727	8749	0.0561
SRR5227417	5156368	3327	0.0645	8409053	4383	0.0521		5156368	3632	0.0704	8409053	4701	0.0559
SRR7786280	13507936	5333	0.0395	17091460	5928	0.0347		13507936	6568	0.0486	17091460	9206	0.0539
SRR7786284	13272492	5409	0.0408	16699127	6029	0.0361		13272492	6608	0.0498	16699127	8839	0.0529
SRR2932378	5101649	2704	0.053	7159567	3341	0.0467		5101649	3093	0.0606	7159567	3780	0.0528
SRR505746	13428465	7053	0.0525	18399145	8573	0.0466		13428465	7927	0.059	18399145	9683	0.0526
SRR525107	6214219	3369	0.0542	8815090	4098	0.0465		6214219	3616	0.0582	8815090	4601	0.0522
ERR476702	7886726	4988	0.0632	17766618	7788	0.0438		7886726	5547	0.0703	17766618	9261	0.0521
SRR3311811	5052389	2941	0.0582	8606183	4488	0.0521		5052389	2999	0.0594	8606183	4476	0.052
SRR505744	12561670	6332	0.0504	18743049	8294	0.0443		12561670	7194	0.0573	18743049	9710	0.0518
SRR2932379	5349313	2770	0.0518	7438021	3402	0.0457		5349313	3155	0.059	7438021	3824	0.0514
SRR505745	13592479	6956	0.0512	19651251	8938	0.0455		13592479	7709	0.0567	19651251	9842	0.0501
SRR4010828	10652727	5676	0.0533	15971478	6787	0.0425		10652727	6399	0.0601	15971478	7966	0.0499
ERR476705	6897137	4561	0.0661	17695949	7178	0.0406		6897137	5145	0.0746	17695949	8686	0.0491
ERR9081520	10281414	5092	0.0495	18872781	6957	0.0369		10281414	5585	0.0543	18872781	9271	0.0491
SRR2932367	5581113	2782	0.0498	7950448	3514	0.0442		5581113	3118	0.0559	7950448	3845	0.0484
SRR656221	13474705	6423	0.0477	19225451	8249	0.0429		13474705	7181	0.0533	19225451	9050	0.0471
SRR2932372	4919770	2649	0.0538	7456325	3363	0.0451		4919770	2834	0.0576	7456325	3507	0.047
SRR11144427	5341087	3067	0.0574	8846344	4041	0.0457		5341087	3195	0.0598	8846344	4150	0.0469
SRR2932365	5321760	2514	0.0472	7668541	3202	0.0418		5321760	2839	0.0533	7668541	3557	0.0464
SRR2932370	5176555	2511	0.0485	7425084	3202	0.0431		5176555	2739	0.0529	7425084	3447	0.0464
SRR6066066	6213049	3294	0.053	16944890	6702	0.0396		6213049	3840	0.0618	16944890	7833	0.0462
SRR4293709	5742761	3009	0.0524	8989695	3609	0.0401		5742761	3256	0.0567	8989695	4059	0.0452
SRR1061361	19722069	9411	0.0477	38706409	16545	0.0427		19722069	10117	0.0513	38706409	17493	0.0452
SRR3263470	9395731	4949	0.0527	18564137	7794	0.042		9395731	4971	0.0529	18564137	7971	0.0429
SRR13674610	7948459	4281	0.0539	16693137	6647	0.0398		7948459	4552	0.0573	16693137	7109	0.0426
SRR5227399	3288582	1850	0.0563	7661243	2574	0.0336		3288582	2232	0.0679	7661243	3153	0.0412
SRR1061359	22111130	10168	0.046	37243091	14932	0.0401		22111130	10658	0.0482	37243091	15309	0.0411
SRR3263469	9349865	5061	0.0541	17255089	7144	0.0414		9349865	5041	0.0539	17255089	7079	0.041
SRR1061357	20885767	8975	0.043	36756784	13411	0.0365		20885767	9542	0.0457	36756784	13863	0.0377
SRR3073710	16986352	8341	0.0491	43310852	15156	0.035		16986352	7995	0.0471	43310852	15566	0.0359
SRR656222	12002817	4975	0.0414	18949786	6166	0.0325		12002817	5558	0.0463	18949786	6779	0.0358
SRR13674616	8167724	3536	0.0433	16694264	5545	0.0332		8167724	3795	0.0465	16694264	5933	0.0355
SRR2950624	2647295	1702	0.0643	9035741	2411	0.0267		2647295	1776	0.0671	9035741	3203	0.0354
SRR15296038	10481902	4457	0.0425	17867897	6015	0.0337		10481902	4757	0.0454	17867897	6244	0.0349
SRR13674611	7664375	3429	0.0447	17141557	5591	0.0326		7664375	3660	0.0478	17141557	5920	0.0345
SRR15296033	9775318	4137	0.0423	16681649	5618	0.0337		9775318	4267	0.0437	16681649	5609	0.0336
SRR1586520	5476324	2009	0.0367	8508846	2654	0.0312		5476324	2205	0.0403	8508846	2846	0.0334
SRR1586517	4939633	1879	0.038	7923014	2436	0.0307		4939633	2051	0.0415	7923014	2636	0.0333
SRR15296034	9883606	4190	0.0424	17419813	5774	0.0331		9883606	4289	0.0434	17419813	5660	0.0325
SRR15296037	10389491	4273	0.0411	18602166	5963	0.0321		10389491	4472	0.043	18602166	6053	0.0325
SRR1190495	8124073	2688	0.0331	16394566	3187	0.0194		8124073	3163	0.0389	16394566	3888	0.0237
SRR14038164	1033200	425	0.0411	8374451	491	0.0059		1033200	426	0.0412	8374451	492	0.0059
SRR652152	2060076	246	0.0119	17151180	299	0.0017		2060076	710	0.0345	17151180	832	0.0049

## Sheet: PRJNA505412
SRA_Run_ID	Unique_reads_in_Sample	Unique_hits_in_Blast	Unique_hits_perc_in_Blast	Total_reads_in_Sample	Total_hits_in_Blast	Total_hits_perc_in_Blast	Blast_mapping_cutoff	Unique_reads_in_Sample	Unique_hits_in_Bowtie2	Unique_hits_perc_in_Bowtie2	Total_reads_in_Sample	Total_hits_in_Bowtie2	Total_hits_perc_in_Bowtie2	Bowtie2_mapping_cutoff
SRR8186977	180503	94600	52.4091	1719837	1483295	86.2463		180503	102859	56.9846	1719837	1504833	87.4986
SRR8186974	157752	66986	42.4629	2899894	2391168	82.4571		157752	74047	46.9389	2899894	2429895	83.7925
SRR8186975	317173	136006	42.8807	1712274	1201836	70.1895		317173	146126	46.0714	1712274	1223282	71.442
SRR8186976	338997	117320	34.608	2936854	1945301	66.2376		338997	128810	37.9974	2936854	1983780	67.5478

## Sheet: updated-summary-format
Input RunAccession	Unique_reads_in_Sample	Unique_hits_in_Blast	Unique_hits_perc_in_Blast	Total_reads_in_Sample	Total_hits_in_Blast	Total_hits_perc_in_Blast	Status	Unique_reads_in_Sample	Unique_hits_in_Bowtie2	Unique_hits_perc_in_Bowtie2	Total_reads_in_Sample	Total_hits_in_Bowtie2	Total_hits_perc_in_Bowtie2	Status
SRR12547829	16369	2	0.0122	57435	2	0.0035	-	16369	102	0.6231	57435	844	1.4695	-
SRR13724895	322247	1265	0.3926	751267	1754	0.2335	-	322247	1423	0.4416	751267	2122	0.2825	-
SRR5467202	810951	5098	0.6286	919733	5251	0.5709	-	810951	3194	0.3939	919733	3326	0.3616	-
SRR5120417	231906	688	0.2967	344966	801	0.2322	-	231906	745	0.3213	344966	861	0.2496	-
SRR12660072	3169375	9350	0.295	7866386	16374	0.2082	-	3169375	9463	0.2986	7866386	18242	0.2319	-
SRR12547929	25271	12	0.0475	47726	12	0.0251	-	25271	71	0.281	47726	373	0.7815	-
SRR13724876	862993	1968	0.228	2351240	6123	0.2604	-	862993	2306	0.2672	2351240	7115	0.3026	-
SRR12547325	70166	59	0.0841	117974	64	0.0542	-	70166	174	0.248	117974	419	0.3552	-
SRR12548712	90728	40	0.0441	139900	43	0.0307	-	90728	198	0.2182	139900	524	0.3746	-
ERR4624304	3511043	5724	0.163	6183104	12636	0.2044	-	3511043	6299	0.1794	6183104	16011	0.2589	-
SRR5120300	302216	519	0.1717	366565	573	0.1563	-	302216	526	0.174	366565	580	0.1582	-
SRR16636824	2816212	3444	0.1223	4624374	4396	0.0951	-	2816212	4896	0.1739	4624374	12732	0.2753	-
SRR12547385	111368	66	0.0593	192709	73	0.0379	-	111368	188	0.1688	192709	414	0.2148	-
SRR7082748	3193145	1969	0.0617	4451762	2258	0.0507	-	3193145	5138	0.1609	4451762	95560	2.1466	-
SRR10223980	1992936	3158	0.1585	4819608	8622	0.1789	-	1992936	3107	0.1559	4819608	8326	0.1728	-
SRR3193635	121408	382	0.3146	177192	633	0.3572	-	121408	176	0.145	177192	286	0.1614	-
SRR5755227	2228243	1998	0.0897	4061407	3892	0.0958	-	2228243	3043	0.1366	4061407	92977	2.2893	-
SRR10555749	877744	1064	0.1212	1097264	1209	0.1102	-	877744	1164	0.1326	1097264	1377	0.1255	-
SRR5796518	1630259	1909	0.1171	5676730	4729	0.0833	-	1630259	2110	0.1294	5676730	5097	0.0898	-
SRR1738114	1651265	1030	0.0624	3825205	1511	0.0395	-	1651265	1797	0.1088	3825205	36403	0.9517	-
SRR3318769	1917490	1488	0.0776	2410489	1737	0.0721	-	1917490	1718	0.0896	2410489	2392	0.0992	-
SRR1523897	1543422	1135	0.0735	2257736	1358	0.0601	-	1543422	1290	0.0836	2257736	1591	0.0705	-
SRR5388649	891399	660	0.074	1109510	778	0.0701	-	891399	736	0.0826	1109510	917	0.0826	-
SRR1793506	1453743	1186	0.0816	2223199	1557	0.07	-	1453743	1192	0.082	2223199	1551	0.0698	-
SRR5219248	2000314	1468	0.0734	3075927	2167	0.0705	-	2000314	1638	0.0819	3075927	2786	0.0906	-
ERR1588890	1383687	944	0.0682	2008735	1063	0.0529	-	1383687	1003	0.0725	2008735	1126	0.0561	-
SRR5478921	3920736	2208	0.0563	5488591	2497	0.0455	-	3920736	2274	0.058	5488591	2578	0.047	-
SRR12333867	2414882	1359	0.0563	3729904	2554	0.0685	-	2414882	1395	0.0578	3729904	2512	0.0673	-
SRR17267021	3760309	2044	0.0544	6037722	2770	0.0459	-	3760309	2053	0.0546	6037722	2747	0.0455	-
SRR1575117	2090713	963	0.0461	2957298	1194	0.0404	-	2090713	1065	0.0509	2957298	1341	0.0453	-
SRR14037545	3561167	1689	0.0474	5213659	2256	0.0433	-	3561167	1780	0.05	5213659	2430	0.0466	-
SRR13428211	1537143	590	0.0384	2461907	671	0.0273	-	1537143	674	0.0438	2461907	768	0.0312	-
SRR11853201	2753048	973	0.0353	3408952	1065	0.0312	-	2753048	1148	0.0417	3408952	1352	0.0397	-
SRR12006288	2877711	1035	0.036	5363393	1391	0.0259	-	2877711	1200	0.0417	5363393	1659	0.0309	-
SRR12983930	615018	214	0.0348	767694	240	0.0313	-	615018	230	0.0374	767694	257	0.0335	-
SRR3459747	1	0	0	1	0	0	-	1	0	0	1	0	0	-
SRR5263200	2	0	0	2	0	0	-	2	0	0	2	0	0	-
SRR5286019	2	0	0	2	0	0	-	2	0	0	2	0	0	-
SRR3460763	1	0	0	1	0	0	-	1	0	0	1	0	0	-
ERR4194454	2	0	0	2	0	0	-	2	0	0	2	0	0	-
SRR3463215	1	0	0	1	0	0	-	1	0	0	1	0	0	-
SRR627676	1	0	0	1	0	0	-	1	0	0	1	0	0	-
SRR3464584	1	0	0	1	0	0	-	1	0	0	1	0	0	-
SRR3459316	1	0	0	1	0	0	-	1	0	0	1	0	0	-
SRR3458858	1	0	0	1	0	0	-	1	0	0	1	0	0	-
SRR3463532	1	0	0	1	0	0	-	1	0	0	1	0	0	-
SRR3465041	1	0	0	1	0	0	-	1	0	0	1	0	0	-
SRR3461741	1	0	0	1	0	0	-	1	0	0	1	0	0	-
SRR3464463	1	0	0	1	0	0	-	1	0	0	1	0	0	-
SRR2170590	1	0	0	1	0	0	-	1	0	0	1	0	0	-
SRR3459191	1	0	0	1	0	0	-	1	0	0	1	0	0	-
SRR3458664	1	0	0	1	0	0	-	1	0	0	1	0	0	-
SRR3463537	1	0	0	1	0	0	-	1	0	0	1	0	0	-
SRR3461924	1	0	0	1	0	0	-	1	0	0	1	0	0	-
SRR6348178	2	0	0	2	0	0	-	2	0	0	2	0	0	-
SRR3461504	1	0	0	1	0	0	-	1	0	0	1	0	0	-
SRR3459562	1	0	0	1	0	0	-	1	0	0	1	0	0	-
SRR3460623	1	0	0	1	0	0	-	1	0	0	1	0	0	-

## Sheet: SRA-100-accn-aln-stats-output
SRA_Run_ID	#Unique_Seqs_IN_Sample	#Unique_hits	Blast_Hits_Perc	(%)Total hits from the sample - Blast	Filter	Bowtie2_overall_ALignment(%)	(%)Total hits from the sample - Bowtie2	Run	RunType	RunSpots	SampleAlias	SampleAccession	StudyAlias	SRAStudy	BioSampleModel	ENA first public	ENA last update	External Id	Extract_protocol	Genotype	INSDC center alias	INSDC center name	INSDC first public	INSDC last update	INSDC status	Molecule	Replicate	Stage	StudyAlias	Submitter Id	Title	accession	age	background ecotype	bacteria	bacteria presence	barcode	bbch scale	biological status	biomaterial_provider	biorep	biosource type	broker name	cell compartment	cell layer	cell_line	cell_type	collected by	collected_by
SRR12547829	16359	2	0.0122		PASS	0.62		SRR12547829	SINGLE	577946	GSM4755154	SRS7286890	GSE157145	SRP279357	-	-	-	-	-	-	-	-	-	-	-	-	-	-	-	-	-	-	-	-	-	-	-	-	-	-	-	-	-	-	-	-	-	-	-
SRR5120417	231812	688	0.2968		PASS	0.32		SRR5120417	SINGLE	3474488	GSM2432560	SRS1870635	GSE92568	SRP095347	-	-	-	-	-	-	-	-	-	-	-	-	-	9 true leaves	-	-	-	F2: 8230 x 6195 (female x male)	-	-	-	-	-	-	-	-	-	-	-	-	-	-	-	-	-
SRR12469824	325774	209	0.0642		PASS	0.07		SRR12469824	PAIRED	4112097	GSM4730973	SRS7220033	GSE156424	SRP277946	-	-	-	-	-	-	-	-	-	-	-	-	-	-	-	-	-	-	-	-	-	MF376	-	-	-	-	-	-	-	-	-	-	-	-	-
SRR3459747	353251	151	0.0427		PASS	0.05		SRR3459747	SINGLE	4000000	GSM2135822	SRS1415653	1	SRP074107	-	-	-	-	-	-	-	-	-	-	-	-	-	-	-	-	-	-	-	-	-	-	-	-	-	-	-	-	-	-	-	-	-	-	-
SRR12548712	90557	40	0.0442		PASS	0.22		SRR12548712	PAIRED	754027	GSM4756037	SRS7288300	GSE157145	SRP279357	-	-	-	-	-	-	-	-	-	-	-	-	-	-	-	-	-	-	-	-	-	-	-	-	-	-	-	-	-	-	-	-	-	-	-
SRR10509164	77611	53	0.0683		PASS	0.07		SRR10509164	PAIRED	2227731	GSM4184712	SRS5703327	GSE140778	SRP231150	-	-	-	-	-	-	-	-	-	-	-	-	-	-	-	-	-	-	-	-	-	-	-	-	-	-	-	-	-	-	-	-	-	-	-
SRR11993668	1184988	949	0.0801		PASS	0.09		SRR11993668	PAIRED	18009512	GSM4609930	SRS6823004	GSE152249	SRP266864	-	-	-	-	-	-	-	-	-	-	-	-	-	-	-	-	-	-	6 weeks	-	-	-	-	-	-	-	-	-	-	-	-	-	-	-	-
SRR10508613	14010	20	0.1428		PASS	0.16		SRR10508613	PAIRED	515018	GSM4184252	SRS5703219	GSM4184252	SRP231150	-	-	-	-	-	-	-	-	-	-	-	-	-	-	-	-	-	-	-	-	-	-	-	-	-	-	-	-	-	-	-	-	-	-	-
SRR10416652	267157	170	0.0636		PASS	0.9		SRR10416652	SINGLE	4481885	GSM4153665	SRS5625642	GSE140070	SRP229078	-	-	-	-	-	-	-	-	-	-	-	-	-	-	-	-	-	-	13 days old (day 3 of Mg deprivation)	-	-	-	-	-	-	-	-	-	-	-	-	-	-	-	-
SRR13749048	58123	365	0.628		PASS	0.65		SRR13749048	PAIRED	745166	GSM5097296	SRS8292552	GSE167135	SRP307169	-	-	-	-	-	-	-	-	-	-	-	-	-	-	-	-	-	-	-	-	-	-	-	-	-	-	-	-	-	-	-	-	-	-	-
SRR10742200	1719146	2909	0.1692		PASS	0.24		SRR10742200	PAIRED	24836006	GSM4226831	SRS5864432	GSE142389	SRP238265	-	-	-	-	-	-	-	-	-	-	-	-	-	-	-	-	-	-	-	-	-	-	-	-	-	-	-	-	-	-	-	-	-	-	-
SRR5263200	370825	384	0.1036		PASS	0.12		SRR5263200	PAIRED	2450655	GSM2493790	SRS1983758	2	SRP100064	-	-	-	-	-	-	-	-	-	-	-	-	-	-	-	-	-	-	11 days old plants	-	-	-	-	-	-	-	-	RNAlater fixed_sample	-	-	-	-	-	-	-
SRR5286019	165984	202	0.1217		PASS	0.15		SRR5286019	PAIRED	961661	GSM2509442	SRS2020282	2	SRP100712	-	-	-	-	-	-	-	-	-	-	-	-	-	-	-	-	-	-	8 days old plants, light grown	-	-	-	-	-	-	-	-	RNAlater fixed_sample	-	-	-	-	-	-	-
ERR4624304	3509148	5724	0.1631		PASS	0.18		ERR4624304	PAIRED	32269883	SAMEA7339834	ERS5098343	E-MTAB-9448	ERP124164	-	44278	44099	SAMEA7339834	-	-	Centro de Biotecnologia y Genomica de Plantas, Universidad Politecnica de Madrid (UPM) - Instituto Nacional de Investigacion y Tecnologia Agraria y Alimentaria (INIA)	Centro de Biotecnologia y Genomica de Plantas, Universidad Politecnica de Madrid (UPM) - Instituto Nacional de Investigacion y Tecnologia Agraria y Alimentaria (INIA)	2021-03-23T08:57:00Z	2020-09-25T14:41:13Z	public	-	-	-	-	E-MTAB-9448:Control 3	-	-	-	-	-	-	-	-	-	-	-	-	ArrayExpress	-	-	-	-	-	-
SRR12547385	111322	66	0.0593		PASS	0.17		SRR12547385	PAIRED	995267	GSM4756374	SRS7288389	GSE157145	SRP279357	-	-	-	-	-	-	-	-	-	-	-	-	-	-	-	-	-	-	-	-	-	-	-	-	-	-	-	-	-	-	-	-	-	-	-
SRR3460763	329795	197	0.0597		PASS	0.06		SRR3460763	SINGLE	4000000	GSM2135927	SRS1415758	1	SRP074107	-	-	-	-	-	-	-	-	-	-	-	-	-	-	-	-	-	-	-	-	-	-	-	-	-	-	-	-	-	-	-	-	-	-	-
SRR4426701	977583	701	0.0717		PASS	0.11		SRR4426701	PAIRED	11885952	GSM2348057	SRS1748692	GSM2348057	SRP091641	-	-	-	-	-	-	-	-	-	-	-	-	-	-	-	-	-	-	-	-	-	-	-	-	-	-	-	-	-	-	-	-	-	-	-
SRR11934671	355295	271	0.0763		PASS	0.08		SRR11934671	PAIRED	4258692	GSM4592948	SRS6779929	GSE151885	SRP266133	-	-	-	-	-	-	-	-	-	-	-	-	-	-	-	-	-	-	-	-	-	-	-	-	-	-	-	-	-	-	-	-	-	-	-
SRR1738114	1648602	1030	0.0625		PASS	0.11		SRR1738114	SINGLE	38568447	GSM1576098	SRS805996	GSE64410	SRP051665	-	-	-	-	-	-	-	-	-	-	-	-	-	-	-	-	-	-	6-day-old	-	-	-	-	-	-	-	-	-	-	-	-	-	-	-	-
ERR4194454	409742	185	0.0452		PASS	0.05		ERR4194454	PAIRED	2332984	SAMEA6872142	ERS4599707	2169160	ERP122105	-	44109	43985	SAMEA6872142	-	-	MAX PLANCK INSTITUTE FOR PLANT BREEDING RESEARCH	MAX PLANCK INSTITUTE FOR PLANT BREEDING RESEARCH	2020-10-05T04:05:54Z	2020-06-03T15:45:08Z	public	-	-	-	-	Col-0__avFe__Heat-killed__Exp2_Rep3	-	-	-	-	-	-	-	-	Wild Type	-	-	-	-	-	-	-	-	C.J. Harbort	-
SRR12660072	3013145	9168	0.3043		PASS	0.31		SRR12660072	PAIRED	42213897	GSM4793010	SRS7382530	GSE158133	SRP282877	-	-	-	-	-	-	-	-	-	-	-	-	-	-	-	-	-	-	21-day-old plant	-	-	-	-	-	-	-	-	-	-	-	-	-	-	-	-
SRR5467202	810860	5098	0.6287		PASS	0.39		SRR5467202	SINGLE	9273634	GSM2586760	SRS2138050	GSE98075	SRP104760	-	-	-	-	-	-	-	-	-	-	-	-	-	-	-	-	-	-	-	-	-	-	-	-	-	-	-	-	-	-	-	-	-	-	-
SRR5478921	3920293	2208	0.0563		PASS	0.06		SRR5478921	PAIRED	27897339	elf3-1_ZT1_22C	SRS2147569	PRJNA384110	SRP105160	Plant	-	-	-	-	-	-	-	-	-	-	-	-	-	-	-	-	-	-	-	-	-	-	-	-	-	-	-	-	-	-	-	-	-	-
SRR6388209	5059258	1669	0.033		PASS	0.03		SRR6388209	PAIRED	55513312	GSM2893723	SRS2767513	GSE108253	SRP127000	-	-	-	-	-	-	-	-	-	-	-	-	-	-	-	-	-	-	-	-	-	-	-	-	-	-	-	-	-	-	-	-	-	-	-
SRR11404279	3323932	1443	0.0434		PASS	0.05		SRR11404279	PAIRED	23433077	H-3hpi_R2	SRS6367573	PRJNA609590	SRP253869	Plant	-	-	-	-	-	-	-	-	-	-	-	Biological replicate 2 of H-3hpi	-	-	-	-	-	3 weeks	-	-	-	-	-	-	Not applicable	-	-	-	-	-	Not applicable	Not applicable	-	Tohidul
SRR12469793	310018	251	0.081		PASS	0.08		SRR12469793	PAIRED	3919875	GSM4730943	SRS7220002	GSE156424	SRP277946	-	-	-	-	-	-	-	-	-	-	-	-	-	-	-	-	-	-	-	-	-	MF345	-	-	-	-	-	-	-	-	-	-	-	-	-
SRR17621945	2053600	3697	0.18		PASS	0.19		SRR17621945	PAIRED	16378211	GSM5819144	SRS11673025	GSE181896	SRP332085	-	-	-	-	-	-	-	-	-	-	-	-	-	-	-	-	-	-	-	-	-	-	-	-	-	-	-	-	-	-	-	-	-	-	-
SRR3193635	121408	382	0.3146		PASS	0.14		SRR3193635	SINGLE	1804163	GSM2075233	SRS1313811	GSE78735	SRP070918	-	-	-	-	-	-	-	-	-	-	-	-	-	-	-	-	-	-	-	-	-	-	CGAGAT	-	-	-	-	-	-	-	-	-	-	-	-
SRR12712259	826805	448	0.0542		PASS	0.06		SRR12712259	PAIRED	9991851	GSM4803009	SRS7427125	GSE158567	SRP285380	-	-	-	-	-	-	-	-	-	-	-	-	-	-	-	-	-	-	-	-	-	-	-	-	-	-	-	-	-	-	Endodermis	-	-	-	-
SRR1575117	2087880	963	0.0461		PASS	0.05		SRR1575117	PAIRED	15128458	GSM1504319	SRS701024	GSE61418	SRP047128	-	-	-	-	-	-	-	-	-	-	-	-	-	-	-	-	-	-	-	-	-	-	-	-	-	-	-	-	-	-	-	-	-	-	-
SRR12983930	614927	214	0.0348		PASS	0.04		SRR12983930	PAIRED	3888836	jmj17-ABA-3	SRS7649777	PRJNA674487	SRP291212	Plant	-	-	-	-	-	-	-	-	-	-	-	-	-	-	-	-	-	10 days	-	-	-	-	-	-	-	-	-	-	-	-	-	-	-	-
SRR6449823	1055096	26	0.0025		FAIL	0.02		SRR6449823	PAIRED	24769334	GSM2915066	SRS2815588	GSE108857	SRP128472	-	-	-	-	-	-	-	-	-	-	-	-	-	-	-	-	-	-	3 weeks	-	-	-	-	-	-	-	-	-	-	-	-	-	-	-	-
SRR10509239	32780	25	0.0763		PASS	0.1		SRR10509239	PAIRED	1065743	GSM4184787	SRS5703073	GSE140778	SRP231150	-	-	-	-	-	-	-	-	-	-	-	-	-	-	-	-	-	-	-	-	-	-	-	-	-	-	-	-	-	-	-	-	-	-	-
SRR13724876	855799	1970	0.2302		PASS	0.27		SRR13724876	PAIRED	11847161	GSM5087704	SRS8268853	GSE166894	SRP306754	-	-	-	-	-	-	-	-	-	-	-	-	-	-	-	-	-	-	-	-	-	-	-	-	-	-	-	-	-	nuclei	-	-	-	-	-
SRR3463215	320243	151	0.0472		PASS	0.05		SRR3463215	SINGLE	4000000	GSM2136213	SRS1416044	1	SRP074107	-	-	-	-	-	-	-	-	-	-	-	-	-	-	-	-	-	-	-	-	-	-	-	-	-	-	-	-	-	-	-	-	-	-	-
SRR627676	866529	1271	0.1467		PASS	0.21		SRR627676	SINGLE	19953661	GSM1047664	SRS377862	1	SRP017386	-	-	-	-	-	-	-	-	-	-	-	-	-	-	-	-	-	-	-	-	-	-	-	-	-	-	-	-	-	-	-	-	-	-	-
SRR3464584	335859	147	0.0438		PASS	0.06		SRR3464584	SINGLE	4000000	GSM2136363	SRS1416194	1	SRP074107	-	-	-	-	-	-	-	-	-	-	-	-	-	-	-	-	-	-	-	-	-	-	-	-	-	-	-	-	-	-	-	-	-	-	-
SRR3459316	267891	532	0.1986		PASS	0.21		SRR3459316	SINGLE	3272635	GSM2135777	SRS1415608	1	SRP074107	-	-	-	-	-	-	-	-	-	-	-	-	-	-	-	-	-	-	-	-	-	-	-	-	-	-	-	-	-	-	-	-	-	-	-
SRR3458858	344192	147	0.0427		PASS	0.05		SRR3458858	SINGLE	4000000	GSM2135735	SRS1415566	1	SRP074107	-	-	-	-	-	-	-	-	-	-	-	-	-	-	-	-	-	-	-	-	-	-	-	-	-	-	-	-	-	-	-	-	-	-	-
SRR10509200	17725	5	0.0282		PASS	0.06		SRR10509200	PAIRED	861676	GSM4184748	SRS5703066	GSE140778	SRP231150	-	-	-	-	-	-	-	-	-	-	-	-	-	-	-	-	-	-	-	-	-	-	-	-	-	-	-	-	-	-	-	-	-	-	-
SRR6919663	832732	1100	0.1321		PASS	0.15		SRR6919663	PAIRED	10772975	GSM3072323	SRS3110133	GSE112531	SRP136812	-	-	-	-	-	-	-	-	-	-	-	-	-	-	-	-	-	-	-	-	-	-	-	-	-	-	-	-	-	-	-	-	-	-	-
SRR12006288	2877366	1035	0.036		PASS	0.04		SRR12006288	PAIRED	27050576	Plant sample from Arabidopsis thaliana:SiBRB-OE#1 (replicate 1)	SRS6834265	from	SRP267151	Plant	-	-	-	-	-	-	-	-	-	-	-	-	-	-	-	-	-	18-day old	-	-	-	-	-	-	-	-	-	-	-	-	-	-	-	-
SRR3463532	92259	46	0.0499		PASS	0.07		SRR3463532	SINGLE	1059372	GSM2136254	SRS1416084	1	SRP074107	-	-	-	-	-	-	-	-	-	-	-	-	-	-	-	-	-	-	-	-	-	-	-	-	-	-	-	-	-	-	-	-	-	-	-
SRR6364631	1883518	914	0.0485		PASS	0.05		SRR6364631	PAIRED	28091443	GSM2882809	SRS2748646	GSE107883	SRP126460	-	-	-	-	-	-	-	-	-	-	-	-	-	-	-	-	-	-	-	-	-	-	-	-	-	-	-	-	-	-	-	-	-	-	-
SRR6114012	753711	8158	1.0824		PASS	1.15		SRR6114012	PAIRED	14266994	GSM2796801	SRS2552975	14266994	SRP119072	-	-	-	-	-	-	-	-	-	-	-	-	-	-	-	-	-	-	Whole seedlings, 5 days old	-	-	-	-	-	-	-	-	-	-	-	-	-	-	-	-
SRR6113993	510482	6413	1.2563		PASS	1.34		SRR6113993	PAIRED	16798007	GSM2796795	SRS2552969	17024639	SRP119072	-	-	-	-	-	-	-	-	-	-	-	-	-	-	-	-	-	-	Whole seedlings, 5 days old	-	-	-	-	-	-	-	-	-	-	-	-	-	-	-	-
SRR3465041	34010	30	0.0882		PASS	0.09		SRR3465041	SINGLE	380292	GSM2136419	SRS1416251	1	SRP074107	-	-	-	-	-	-	-	-	-	-	-	-	-	-	-	-	-	-	-	-	-	-	-	-	-	-	-	-	-	-	-	-	-	-	-
SRR17267021	3760067	2044	0.0544		PASS	0.05		SRR17267021	PAIRED	30493976	RNAseq	SRS11344441	PRJNA789742	SRP351427	Plant	-	-	-	-	-	-	-	-	-	-	-	-	-	-	-	-	-	8 days	-	-	-	-	-	-	-	-	-	-	-	-	-	-	-	-
SRR5120300	302127	519	0.1718		PASS	0.17		SRR5120300	SINGLE	3679159	GSM2432443	SRS1870518	GSE92568	SRP095347	-	-	-	-	-	-	-	-	-	-	-	-	-	9 true leaves	-	-	-	F2: 8230 x 6195 (female x male)	-	-	-	-	-	-	-	-	-	-	-	-	-	-	-	-	-
SRR12333867	2414343	1359	0.0563		PASS	0.06		SRR12333867	PAIRED	18821322	S9fD1h1	SRS7098036	PRJNA646343	SRP273790	Plant	-	-	-	-	-	-	-	-	-	-	-	-	-	-	-	-	-	not collected	-	-	-	-	-	-	-	-	-	-	-	-	-	-	-	-
SRR5219248	2000296	1468	0.0734		PASS	0.08		SRR5219248	SINGLE	30891060	GSM2472792	SRS1950354	GSE94310	SRP098622	-	-	-	-	-	-	-	-	-	-	-	-	-	-	-	-	-	-	30 days after germination	-	-	-	-	-	-	-	-	-	-	-	-	-	-	-	-
SRR3461741	291106	137	0.0471		PASS	0.06		SRR3461741	SINGLE	4000000	GSM2136016	SRS1415847	1	SRP074107	-	-	-	-	-	-	-	-	-	-	-	-	-	-	-	-	-	-	-	-	-	-	-	-	-	-	-	-	-	-	-	-	-	-	-
SRR1793506	1453743	1186	0.0816		PASS	0.08		SRR1793506	SINGLE	22321775	GSM1603960	SRS839810	GSE65740	SRP053347	-	-	-	-	-	-	-	-	-	-	-	-	-	-	-	-	-	-	-	-	-	-	-	-	-	-	-	-	-	-	-	-	-	-	-
SRR3464463	163216	64	0.0392		PASS	0.05		SRR3464463	SINGLE	2093914	GSM2136351	SRS1416182	2417236	SRP074107	-	-	-	-	-	-	-	-	-	-	-	-	-	-	-	-	-	-	-	-	-	-	-	-	-	-	-	-	-	-	-	-	-	-	-
SRR12899031	705738	1127	0.1597		PASS	0.18		SRR12899031	PAIRED	10270968	GSM4860039	SRS7586502	GSE160115	SRP288594	-	-	-	-	-	-	-	-	-	-	-	-	-	-	-	-	-	-	-	-	-	-	-	-	-	-	-	-	-	-	-	-	-	-	-
SRR2170590	752168	500	0.0665		PASS	0.07		SRR2170590	SINGLE	9723922	EAR-15-025 C	SRS1044667	EAR-15-025	SRP062837	Plant	-	-	-	-	-	-	-	-	-	-	-	-	-	-	-	-	-	15 days post germination ( 15dpg)	-	-	-	-	-	-	-	-	-	-	-	-	-	-	-	-
SRR10555749	877119	1089	0.1242		PASS	0.14		SRR10555749	SINGLE	11139494	SAMPLE_At-710_T0_1574942440_sra_2	SRS5736971	QUANTIREX-RNASeq	SRP233656	-	-	-	-	Arabidopsis plants mis-expressing RKS1 (AT3G57710) (rks1-1, RKS1-si24 and si15 lines (Huard-Chauveau et al., 2013) RKS1-OE1 and OE2 lines were used. Three independent experiments were performed Each replicate included 96 plants: 6 plants per line, 4 lines (rks1-1, RKS1-OE1, RKS1-si24 and Col-0) and 4 time points (0, 1.5, 3 and 6 hours post-inoculation). For inoculation, 5 leaves per plant were in…	Col0	-	-	-	-	-	polyA_RNA	-	-	-	-	At-710_T0	-	-	-	-	-	-	-	-	-	-	-	-	-	-	-	-	-	-
SRR6237025	1363756	937	0.0687		PASS	0.07		SRR6237025	PAIRED	17783576	BAC4173	SRS2645867	PRJNA412447	SRP123046	Plant	-	-	-	-	-	-	-	-	-	-	-	-	-	-	-	-	-	not applicable	-	-	-	-	-	-	-	-	-	-	-	-	-	-	-	-
SRR11853201	2690057	960	0.0357		PASS	0.04		SRR11853201	PAIRED	17816741	OE1	SRS6715873	PRJNA635263	SRP264880	Plant	-	-	-	-	-	-	-	-	-	-	-	-	-	-	-	-	-	10d	-	-	-	-	-	-	-	-	-	-	-	-	-	-	-	-
SRR14037545	3553467	1689	0.0475		PASS	0.05		SRR14037545	PAIRED	26386024	GSM5197997	SRS8534899	GSE169365	SRP311690	-	-	-	-	-	-	-	-	-	-	-	-	-	-	-	-	-	-	5 days	-	-	-	-	-	-	-	-	-	-	-	-	-	-	-	-
SRR10901433	1597273	2883	0.1805		PASS	0.18		SRR10901433	PAIRED	38262521	GSM4274315	SRS6005636	GSE143760	SRP242107	-	-	-	-	-	-	-	-	-	-	-	-	-	-	-	-	-	-	Four weeks	Col-0 gl1	-	-	-	-	-	-	-	-	-	-	-	-	-	-	-
SRR10509303	51469	39	0.0758		PASS	0.09		SRR10509303	PAIRED	2161447	GSM4184851	SRS5702800	GSE140778	SRP231150	-	-	-	-	-	-	-	-	-	-	-	-	-	-	-	-	-	-	-	-	-	-	-	-	-	-	-	-	-	-	-	-	-	-	-
SRR10223980	1992923	3158	0.1585		PASS	0.16		SRR10223980	PAIRED	24276617	Mock	SRS5471714	PRJNA575609	SRP224050	Plant	-	-	-	-	-	-	-	-	-	-	-	-	-	-	-	-	-	missing	-	-	-	-	-	-	-	-	-	-	-	-	-	-	-	-
SRR5894450	340679	211	0.0619		PASS	0.07		SRR5894450	PAIRED	3959875	GSM2731847	SRS2406017	GSE102248	SRP114806	-	-	-	-	-	-	-	-	-	-	-	-	-	-	-	-	-	-	-	-	N3P1	-	-	-	-	-	-	-	-	-	-	-	-	-	-
SRR10336389	2144901	1170	0.0545		PASS	0.06		SRR10336389	PAIRED	38887521	GSM4136490	SRS5577071	GSE139296	SRP227123	-	-	-	-	-	-	-	-	-	-	-	-	-	-	-	-	-	-	-	-	-	-	-	-	-	-	-	-	-	-	-	-	-	-	-
SRR5796518	1629866	1909	0.1171		PASS	0.13		SRR5796518	PAIRED	28753232	cngc16 mutant pollen control	SRS2331392	pollen	SRP110833	Plant	-	-	-	-	-	-	-	-	-	-	-	-	-	-	-	-	-	-	-	-	-	-	-	-	Harper Lab; University of Nevada, Reno; 1644 N. Virginia St.; Reno, NV, 89557; USA	-	-	-	-	-	-	-	-	Maryam Rahmati Ishka
SRR7082748	3192150	1968	0.0617		PASS	0.16		SRR7082748	PAIRED	26314118	GSM3121158	SRS3234066	GSE113847	SRP144008	-	-	-	-	-	-	-	-	-	-	-	-	-	-	-	-	-	-	-	-	-	-	-	-	-	-	-	-	-	-	-	-	-	-	-
SRR3459191	145373	68	0.0468		PASS	0.05		SRR3459191	SINGLE	1640009	GSM2135767	SRS1415598	1	SRP074107	-	-	-	-	-	-	-	-	-	-	-	-	-	-	-	-	-	-	-	-	-	-	-	-	-	-	-	-	-	-	-	-	-	-	-
SRR3318769	1917286	1488	0.0776		PASS	0.09		SRR3318769	PAIRED	12272458	Second pair leaves from Fe-deficient Arabidopsis	SRS1368442	leaves	SRP068171	Plant	-	-	-	-	-	-	-	-	-	-	-	-	-	-	-	-	-	-	-	-	-	-	-	-	-	-	-	-	-	-	-	-	-	-
SRR13749304	90038	101	0.1122		PASS	0.12		SRR13749304	PAIRED	1268801	GSM5097552	SRS8292807	GSE167135	SRP307169	-	-	-	-	-	-	-	-	-	-	-	-	-	-	-	-	-	-	-	-	-	-	-	-	-	-	-	-	-	-	-	-	-	-	-
SRR13242430	1928482	1331	0.069		PASS	0.09		SRR13242430	PAIRED	14324106	GSM4971333	SRS7872877	GSE163057	SRP297673	-	-	-	-	-	-	-	-	-	-	-	-	-	-	-	-	-	-	30 hours after imbibition	-	-	-	-	-	-	-	-	-	-	-	-	-	-	-	-
SRR12469882	331971	253	0.0762		PASS	0.08		SRR12469882	PAIRED	4209198	GSM4731031	SRS7219760	GSE156424	SRP277946	-	-	-	-	-	-	-	-	-	-	-	-	-	-	-	-	-	-	-	-	-	MF8	-	-	-	-	-	-	-	-	-	-	-	-	-
SRR3458664	325079	129	0.0397		PASS	0.05		SRR3458664	SINGLE	3957702	GSM2135714	SRS1415545	1	SRP074107	-	-	-	-	-	-	-	-	-	-	-	-	-	-	-	-	-	-	-	-	-	-	-	-	-	-	-	-	-	-	-	-	-	-	-
SRR5755227	2225065	1998	0.0898		PASS	0.14		SRR5755227	PAIRED	21623459	GSM2683261	SRS2312657	GSE100450	SRP110478	-	-	-	-	-	-	-	-	-	-	-	-	-	32-64 cell (early to mid-globular) stage	-	-	-	-	-	-	-	-	-	-	-	-	-	-	-	-	-	-	-	-	-
SRR13080020	1336181	870	0.0651		PASS	0.09		SRR13080020	PAIRED	34240410	GSM4912921	SRS7733914	GSE161704	SRP293071	-	-	-	-	-	-	-	-	-	-	-	-	-	-	-	-	-	-	-	-	-	-	-	-	-	-	-	-	-	-	-	-	-	-	-
SRR5388649	891338	660	0.074		PASS	0.08		SRR5388649	PAIRED	6108472	GSM2559456	SRS2080838	GSE97186	SRP102698	-	-	-	-	-	-	-	-	-	-	-	-	-	-	-	-	-	-	-	-	-	-	-	1.04	-	-	-	-	-	-	-	-	-	-	-
SRR6726452	276203	194	0.0702		PASS	0.62		SRR6726452	PAIRED	3425856	GSM3004008	SRS2958973	3447720	SRP132865	-	-	-	-	-	-	-	-	-	-	-	-	-	-	-	-	-	-	-	-	-	-	-	-	-	-	-	-	-	-	-	-	-	-	-
SRR12698888	447324	146	0.0326		PASS	0.08		SRR12698888	PAIRED	7241975	GSM4800634	SRS7415650	GSE158444	SRP285119	-	-	-	-	-	-	-	-	-	-	-	-	-	-	-	-	-	-	Day 13 after sowing	-	-	-	-	-	-	-	-	-	-	-	-	-	-	-	-
SRR3463537	5649	3	0.0531		PASS	0.09		SRR3463537	SINGLE	58561	GSM2136254	SRS1416084	1	SRP074107	-	-	-	-	-	-	-	-	-	-	-	-	-	-	-	-	-	-	-	-	-	-	-	-	-	-	-	-	-	-	-	-	-	-	-
SRR12470048	314500	231	0.0734		PASS	0.07		SRR12470048	PAIRED	3844982	GSM4731197	SRS7220064	GSE156424	SRP277946	-	-	-	-	-	-	-	-	-	-	-	-	-	-	-	-	-	-	-	-	-	MF376	-	-	-	-	-	-	-	-	-	-	-	-	-
SRR3461924	296922	194	0.0653		PASS	0.07		SRR3461924	SINGLE	4000000	GSM2136035	SRS1415866	1	SRP074107	-	-	-	-	-	-	-	-	-	-	-	-	-	-	-	-	-	-	-	-	-	-	-	-	-	-	-	-	-	-	-	-	-	-	-
SRR6189236	681059	11035	1.6203		PASS	1.75		SRR6189236	PAIRED	21515367	Ler-cont	SRS2607503	PRJNA414674	SRP120444	Plant	-	-	-	-	-	-	-	-	-	-	-	-	-	-	-	-	-	-	-	-	-	-	-	-	-	-	-	-	-	-	-	-	-	-
SRR16636824	2231953	77	0.0034		FAIL	0.03		SRR16636824	PAIRED	23839101	GSM5662119	SRS10782465	GSE186836	SRP343764	-	-	-	-	-	-	-	-	-	-	-	-	-	-	-	-	-	-	-	-	-	-	-	-	-	-	-	-	-	-	-	-	-	-	-
ERR1588890	1383294	944	0.0682		PASS	0.07		ERR1588890	PAIRED	10203396	SAMEA4383143	ERS1294592	E-MTAB-5009	ERP016867	-	42800	42598	SAMEA4383143	-	-	Department of Plant Biotechnology and Bioinformatics, Ghent University, Gent, Belgium Department of Plant Systems Biology,VIB, Gent, Belgium	Department of Plant Biotechnology and Bioinformatics, Ghent University, Gent, Belgium Department of Plant Systems Biology,VIB, Gent, Belgium	2017-03-06T17:02:11Z	2016-08-16T19:10:28Z	public	-	-	-	-	E-MTAB-5009:Lp2-6_C	-	-	-	-	-	-	-	-	-	-	-	-	ArrayExpress	-	-	-	-	-	-
ERR4627243	1928728	1068	0.0554		PASS	0.06		ERR4627243	PAIRED	35133140	SAMEA7341135	ERS5099639	ena-STUDY-ETH	ERP124139	-	44256	44102	SAMEA7341135	-	-	ETH Z*RICH	ETH Z*RICH	2021-03-01T12:40:35Z	2020-09-28T08:07:19Z	public	-	-	-	-	4R3	-	-	-	-	-	-	-	-	-	-	-	-	-	-	-	-	-	-	-
SRR6348178	1648440	1062	0.0644		PASS	0.07		SRR6348178	PAIRED	10440481	GSM2876179	SRS2735681	GSM2876179	SRP126162	-	-	-	-	-	-	-	-	-	-	-	-	-	-	-	-	-	-	-	-	-	-	-	-	-	-	-	-	-	-	-	-	-	-	-
SRR12547929	25264	12	0.0475		PASS	0.28		SRR12547929	SINGLE	479055	GSM4755254	SRS7287837	GSE157145	SRP279357	-	-	-	-	-	-	-	-	-	-	-	-	-	-	-	-	-	-	-	-	-	-	-	-	-	-	-	-	-	-	-	-	-	-	-
SRR11867074	117653	199	0.1691		PASS	0.25		SRR11867074	PAIRED	1290083	GSM4577012	SRS6729013	GSE151376	SRP265112	-	-	-	-	-	-	-	-	-	-	-	-	-	-	-	-	-	-	-	-	SynCom	-	-	-	-	-	BioRep2	-	-	-	-	-	-	-	-
ERR4327940	1826946	1244	0.0681		PASS	0.07		ERR4327940	PAIRED	24060562	SAMEA7048414	ERS4809047	ena-STUDY-Glasgow	ERP122790	-	44201	44020	SAMEA7048414	-	-	Glasgow Polyomics	Glasgow Polyomics	2021-01-05T04:27:05Z	2020-07-08T10:39:41Z	public	-	-	-	-	Zat6-1 1	-	-	-	-	-	-	-	-	-	-	-	-	-	-	-	-	-	-	-
ERR3185045	1343062	499	0.0372		PASS	0.04		ERR3185045	PAIRED	9117212	SAMEA5386856	ERS3193224	UPSC-0149	ERP114064	-	43525	43525	SAMEA5386856	-	-	UPSC	Umea Plant Science Centre	2019-03-01T16:52:38Z	2019-03-01T16:52:38Z	public	-	-	-	-	UPSC-0149-S0016	-	-	-	-	-	-	-	-	-	-	-	-	-	-	-	-	-	-	-
SRR5038571	192363	97	0.0504		PASS	0.05		SRR5038571	PAIRED	2164419	GSM2397306	SRS1810358	GSE90075	SRP093695	-	-	-	-	-	-	-	-	-	-	-	-	-	-	-	-	-	-	14 days	-	-	-	-	-	-	-	-	-	-	-	-	-	-	-	-
SRR3461504	290641	467	0.1607		PASS	0.18		SRR3461504	SINGLE	3767559	GSM2136001	SRS1415832	1	SRP074107	-	-	-	-	-	-	-	-	-	-	-	-	-	-	-	-	-	-	-	-	-	-	-	-	-	-	-	-	-	-	-	-	-	-	-
SRR12547325	70117	59	0.0841		PASS	0.25		SRR12547325	PAIRED	614283	GSM4756314	SRS7287825	GSE157145	SRP279357	-	-	-	-	-	-	-	-	-	-	-	-	-	-	-	-	-	-	-	-	-	-	-	-	-	-	-	-	-	-	-	-	-	-	-
SRR3459562	274898	343	0.1248		PASS	0.13		SRR3459562	SINGLE	4000000	GSM2135803	SRS1415634	1	SRP074107	-	-	-	-	-	-	-	-	-	-	-	-	-	-	-	-	-	-	-	-	-	-	-	-	-	-	-	-	-	-	-	-	-	-	-
SRR12698841	769342	218	0.0283		PASS	0.07		SRR12698841	PAIRED	13815479	GSM4800587	SRS7415737	GSE158444	SRP285119	-	-	-	-	-	-	-	-	-	-	-	-	-	-	-	-	-	-	Day 13 after sowing	-	-	-	-	-	-	-	-	-	-	-	-	-	-	-	-
SRR1523897	1542998	1135	0.0736		PASS	0.08		SRR1523897	SINGLE	24478899	GSM1444328	SRS665646	GSE59722	SRP044776	-	-	-	-	-	-	-	-	-	-	-	-	-	-	-	-	-	-	-	-	-	-	-	-	-	-	-	-	-	-	-	-	-	-	-
SRR13724895	320460	1265	0.3947		PASS	0.45		SRR13724895	PAIRED	3806458	GSM5087723	SRS8268872	GSE166894	SRP306754	-	-	-	-	-	-	-	-	-	-	-	-	-	-	-	-	-	-	-	-	-	-	-	-	-	-	-	-	-	nuclei	-	-	-	-	-
ERR3624329	184107	2115	1.1488		PASS	1.26		ERR3624329	PAIRED	4716406	SAMEA6126859	ERS3927154	2	ERP118109	-	44323	43766	SAMEA6126859	-	-	Department of Biology, Lund University	Department of Biology, Lund University	2021-05-07T00:26:37Z	2019-10-28T13:45:11Z	public	-	-	-	-	E-MTAB-8478:ANAC017 OEa Day 0 rep 2	-	-	5	-	-	-	-	-	-	-	-	-	ArrayExpress	-	-	-	-	-	-
SRR3460623	319985	148	0.0463		PASS	0.06		SRR3460623	SINGLE	4000000	GSM2135912	SRS1415743	1	SRP074107	-	-	-	-	-	-	-	-	-	-	-	-	-	-	-	-	-	-	-	-	-	-	-	-	-	-	-	-	-	-	-	-	-	-	-
SRR13428211	1537138	590	0.0384		PASS	0.04		SRR13428211	SINGLE	24955174	GSM5017928	SRS8025192	GSE164739	SRP301597	-	-	-	-	-	-	-	-	-	-	-	-	-	-	-	-	-	-	-	-	-	-	-	-	-	-	-	-	-	-	-	-	-	-	-
[truncated: 94 more columns]

## Sheet: SRA-100-accn-bowtie2.vs.blast-h
Run	blastn-def	blastn-dust-off	blastn-90ident-80qcov	bowtie-sen	bowtie-very-sen	bowtie-def
SRR12547829	2	2	2	102	132	102
SRR5120417	688	728	726	745	749	745
SRR12469824	209	214	257	213	214	213
SRR3459747	151	151	271	179	183	179
SRR12548712	40	46	41	198	235	198
SRR10509164	53	55	69	58	60	58
SRR11993668	949	1000	1137	1085	1109	1085
SRR10508613	20	20	32	22	24	22
SRR10416652	170	197	229	2409	4200	2409
SRR13749048	365	369	409	379	382	379
SRR10742200	2909	3234	3213	4069	4178	4069
SRR5263200	384	391	684	436	443	436
SRR5286019	202	211	319	244	254	244
ERR4624304	5724	5940	6998	6299	6367	6299
SRR12547385	66	70	76	186	207	186
SRR3460763	197	198	336	196	202	196
SRR4426701	701	720	1108	1117	1422	1117
SRR11934671	271	279	300	291	307	291
SRR1738114	1030	1060	1291	1799	2349	1799
ERR4194454	185	186	415	217	224	217
SRR12660072	9168	9244	12952	9283	9312	9283
SRR5467202	5098	5687	5787	3196	3276	3196
SRR5478921	2208	2217	3529	2274	2308	2274
SRR6388209	1669	1670	4320	1733	1757	1733
SRR11404279	1443	1452	3231	1597	1626	1597
SRR12469793	251	253	299	250	253	250
SRR17621945	3697	3756	5863	3944	4027	3944
SRR3193635	382	458	383	176	177	176
SRR12712259	448	452	622	528	551	528
SRR1575117	963	964	1782	1061	1094	1061
SRR12983930	214	216	589	230	231	230
SRR6449823	26	26	73	219	241	219
SRR10509239	25	25	31	33	36	33
SRR13724876	1970	2138	2313	2316	2372	2316
SRR3463215	151	152	255	151	159	151
SRR627676	1271	1410	1506	1834	2020	1834
SRR3464584	147	147	253	198	205	198
SRR3459316	532	539	676	556	561	556
SRR3458858	147	149	257	177	180	177
SRR10509200	5	5	6	11	13	11
SRR6919663	1100	1202	1244	1283	1293	1283
SRR12006288	1035	1039	2672	1199	1229	1199
SRR3463532	46	46	78	69	69	69
SRR6364631	914	918	1675	933	940	933
SRR6114012	8158	8598	8444	8666	8680	8666
SRR6113993	6413	6771	6627	6829	6835	6829
SRR3465041	30	30	39	32	32	32
SRR17267021	2044	2076	4850	2053	2066	2053
SRR5120300	519	536	556	526	529	526
SRR12333867	1359	1360	2942	1395	1422	1395
SRR5219248	1468	1549	1762	1638	1681	1638
SRR3461741	137	137	236	169	175	169
SRR1793506	1186	1197	1423	1192	1203	1192
SRR3464463	64	64	95	84	85	84
SRR12899031	1127	1240	1728	1272	1294	1272
SRR2170590	500	506	599	545	550	545
SRR10555749	1089	1097	1388	1192	1205	1192
SRR6237025	937	942	1244	1012	1033	1012
SRR11853201	960	968	2338	1133	1151	1133
SRR14037545	1689	1694	3969	1779	1809	1779
SRR10901433	2883	2923	3456	2885	2898	2885
SRR10509303	39	40	49	46	50	46
SRR10223980	3158	3184	4044	3108	3117	3108
SRR5894450	211	214	255	223	227	223
SRR10336389	1170	1173	2642	1194	1198	1194
SRR5796518	1909	1920	2434	2111	2181	2111
SRR7082748	1968	2051	3827	5128	5402	5128
SRR3459191	68	68	103	68	69	68
SRR3318769	1488	1527	2338	1717	1798	1717
SRR13749304	101	103	149	104	108	104
SRR13242430	1331	1364	2795	1815	1870	1815
SRR12469882	253	259	294	254	254	254
SRR3458664	129	131	214	156	163	156
SRR5755227	1998	2044	3028	3043	3541	3043
SRR13080020	870	897	1218	1213	1251	1213
SRR5388649	660	672	779	736	750	736
SRR6726452	194	221	365	1719	2564	1719
SRR12698888	146	162	219	354	402	354
SRR3463537	3	3	3	5	5	5
SRR12470048	231	234	287	229	233	229
SRR3461924	194	194	319	209	212	209
SRR6189236	11035	11904	11630	11942	11961	11942
SRR16636824	77	98	3586	754	843	754
ERR1588890	944	965	1103	1003	1017	1003
ERR4627243	1068	1070	1967	1100	1116	1100
SRR6348178	1062	1070	1834	1172	1199	1172
SRR12547929	12	13	12	71	88	71
SRR11867074	199	199	276	294	356	294
ERR4327940	1244	1252	1701	1349	1373	1349
ERR3185045	499	499	1324	531	548	531
SRR5038571	97	101	124	100	102	100
SRR3461504	467	480	590	512	516	512
SRR12547325	59	60	62	174	197	174
SRR3459562	343	347	464	357	359	357
SRR12698841	218	248	355	573	679	573
SRR1523897	1135	1150	1352	1290	1300	1290
SRR13724895	1265	1276	1454	1427	1595	1427
ERR3624329	2115	2320	2179	2326	2336	2326
SRR3460623	148	148	247	178	184	178
SRR13428211	590	612	733	673	690	673

## Sheet: SRA-100-accn-runtime-sorted
Run	blastn runtime	bowtie_sensitive runtime	avg
SRR10508613	2	0	1
SRR10509200	1	1	1
SRR3463537	1	1	1
SRR10509239	3	0	1.5
SRR12547929	3	0	1.5
SRR12547829	4	0	2
SRR3465041	4	0	2
SRR10509303	5	0	2.5
SRR2170590	1	4	2.5
SRR13749048	5	1	3
SRR12547325	6	1	3.5
SRR12548712	7	1	4
SRR12698888	5	3	4
SRR3463532	8	0	4
SRR12547385	9	0	4.5
SRR13242430	5	5	5
SRR3193635	11	0	5.5
SRR6919663	7	4	5.5
SRR10509164	14	0	7
SRR11867074	13	2	7.5
SRR3464463	14	1	7.5
SRR5286019	14	1	7.5
SRR3459191	15	1	8
SRR12983930	13	4	8.5
SRR13749304	15	2	8.5
SRR5038571	16	1	8.5
ERR3624329	18	0	9
SRR13724876	13	5	9
SRR5388649	11	8	9.5
SRR13080020	14	7	10.5
SRR12712259	15	7	11
SRR12899031	13	9	11
ERR3185045	5	18	11.5
SRR1793506	13	12	12.5
SRR3459316	24	1	12.5
SRR12469793	25	1	13
SRR3461504	25	1	13
SRR5120417	20	6	13
SRR5120300	25	2	13.5
SRR3461741	26	2	14
ERR4327940	8	21	14.5
SRR3461924	27	2	14.5
SRR1575117	20	10	15
SRR3459562	27	3	15
SRR3460763	29	1	15
SRR5894450	28	2	15
SRR11934671	30	2	16
SRR12469824	28	4	16
SRR12698841	16	17	16.5
SRR3458664	30	3	16.5
SRR6726452	29	4	16.5
SRR3460623	34	1	17.5
SRR12469882	33	4	18.5
SRR627676	32	5	18.5
SRR5467202	34	4	19
SRR3463215	33	6	19.5
SRR5263200	37	2	19.5
SRR6114012	31	10	20.5
SRR10416652	41	1	21
SRR3458858	36	6	21
SRR3459747	41	1	21
SRR4426701	38	6	22
SRR6348178	23	21	22
SRR11853201	28	17	22.5
ERR4194454	42	5	23.5
SRR6237025	33	14	23.5
SRR10555749	27	21	24
SRR11404279	41	7	24
SRR3464584	47	1	24
SRR10742200	31	20	25.5
SRR13724895	50	1	25.5
SRR12470048	48	4	26
SRR14037545	23	29	26
SRR17621945	26	28	27
SRR6364631	34	20	27
SRR10336389	33	22	27.5
SRR5796518	46	9	27.5
ERR4627243	24	32	28
SRR6113993	48	8	28
SRR5219248	43	14	28.5
SRR6189236	55	3	29
ERR4624304	23	36	29.5
SRR3318769	17	43	30
SRR6449823	54	6	30
SRR1738114	36	25	30.5
SRR10901433	39	23	31
SRR7082748	44	21	32.5
SRR13428211	53	14	33.5
SRR5478921	37	30	33.5
SRR1523897	49	19	34
SRR10223980	35	34	34.5
SRR11993668	59	10	34.5
SRR5755227	54	16	35
SRR17267021	27	46	36.5
ERR1588890	59	15	37
SRR12006288	50	26	38
SRR16636824	57	22	39.5
SRR12333867	40	43	41.5
SRR12660072	43	40	41.5
SRR6388209	39	58	48.5
